# Supplementary material for: Tuning the Sensitivity and Dynamic Range of Optical Oxygen Sensing Films by Blending Various Polymer Matrices
Source: Biosensors (Basel). 2021 Dec 22;12(1):5. doi: 10.3390/bios12010005 (PMC8773664; doi:10.3390/bios12010005)
Supplement: Supplementary file 1 [file biosensors-12-00005-s001.zip]

Archive with 1 entries (1 files):
- biosensors-1498920-supplementary.pdf
